# Supplementary material for: Capsulized faecal microbiota transplantation ameliorates post-weaning diarrhoea by modulating the gut microbiota in piglets
Source: Vet Res. 2020 Apr 16;51:55. doi: 10.1186/s13567-020-00779-9 (PMC7164362; doi:10.1186/s13567-020-00779-9)
Supplement: Supplementary file 4 — Additional file 4. The diarrhoea score of each piglet. Stool consistency (0, normal; 1, pasty; 2, semiliquid; and 3, liquid) was reported daily; pigs showing scores of 2 or 3 were considered to have diarrhoea; d1-21 represent experimental days; CON, control group; FMT, faecal microbial transplantation group. [file 13567_2020_779_MOESM4_ESM.xlsx]

## Sheet: Sheet1
Additional file 4. The diarrhea score of each piglet.
	d1	d2	d3	d4	d5	d6	d7	d8	d9	d10	d11	d12	d13	d14	d15	d16	d17	d18	d19	d20	d21
CON-1	0	0	1	0	0	0	0	1	0	0	0	1	1	1	1	0	1	0	1	1	0
CON-2	0	0	0	1	0	0	0	1	0	0	0	0	2	0	0	1	0	0	1	0	1
CON-3	0	2	0	1	0	0	0	1	0	0	0	2	3	1	2	0	1	0	0	1	0
CON-4	0	0	0	0	0	0	0	1	0	0	2	1	1	1	0	0	0	0	0	0	0
CON-5	0	0	0	0	0	0	0	0	2	0	0	0	0	0	0	0	0	0	0	0	0
CON-6	0	0	0	1	0	0	0	0	1	1	2	0	0	0	0	0	0	0	1	0	0
CON-7	0	1	0	0	0	0	1	1	1	2	0	0	1	1	1	1	0	0	0	0	1
CON-8	0	0	0	0	0	0	1	0	1	0	1	0	0	0	0	1	0	0	0	1	0
CON-9	0	0	1	0	0	0	0	0	1	2	1	1	1	1	1	0	2	1	0	2	0
CON-10	0	0	1	1	0	0	0	0	0	1	0	0	0	1	0	0	0	0	0	1	0
CON-11	0	0	0	0	0	0	0	0	0	0	0	0	0	0	0	0	0	0	0	0	0
CON-12	0	1	0	0	0	0	0	2	1	2	1	0	0	1	0	0	0	0	0	0	0
CON-13	0	1	1	1	0	0	1	1	1	1	2	1	1	0	0	1	0	0	0	1	0
CON-14	0	0	0	0	0	0	0	0	1	3	0	1	0	0	1	0	1	0	0	1	0
CON-15	0	1	1	0	0	0	0	0	1	1	2	2	0	0	0	0	0	2	0	0	0
CON-16	0	1	0	0	0	0	1	1	0	0	0	0	1	0	0	0	0	0	0	0	1
FMT-1	0	0	0	0	0	0	0	0	0	1	0	0	1	0	0	0	0	1	0	0	0
FMT-2	0	0	0	0	0	0	0	0	1	0	0	0	0	0	0	0	0	0	0	0	0
FMT-3	0	0	0	2	2	1	0	1	1	0	0	1	1	0	0	1	0	0	1	1	0
FMT-4	0	0	0	0	0	0	0	0	0	1	0	0	0	0	0	1	0	0	0	0	0
FMT-5	0	0	0	0	0	0	0	0	0	0	0	0	0	0	0	0	0	0	0	1	0
FMT-6	0	0	0	0	0	1	0	1	1	1	0	0	0	1	0	1	0	1	0	0	0
FMT-7	0	0	0	0	0	0	0	0	0	0	0	0	0	0	0	0	0	0	1	0	0
FMT-8	0	0	0	0	0	0	0	0	0	0	0	0	0	0	0	0	0	0	0	0	0
FMT-9	0	1	0	0	2	2	0	0	1	0	0	1	0	0	0	1	0	1	1	1	1
FMT-10	0	0	2	0	0	0	0	0	0	0	0	0	0	0	0	0	1	0	0	0	0
FMT-11	0	0	0	0	0	0	0	0	1	1	0	0	0	0	0	2	0	0	0	0	0
FMT-12	0	1	0	1	0	1	0	0	0	0	0	0	0	0	0	1	0	0	0	0	0
FMT-13	0	0	0	0	0	0	0	0	0	0	0	0	0	0	0	0	0	0	0	0	0
FMT-14	0	0	0	0	0	0	0	0	0	0	0	0	0	0	0	1	0	0	0	0	0
FMT-15	0	1	2	0	0	0	0	0	0	0	0	0	0	1	1	0	0	1	0	0	0
FMT-16	0	0	0	0	0	0	0	0	0	0	0	0	0	0	0	1	0	1	0	1	0
Additional file 4. The diarrhea score of each piglet. The stool consistency (0, normal; 1, pasty; 2, semiliquid; and 3, liquid) were reported daily; Pigs showing score of 2 or 3 were considered diarrhea; d1-21 represent experimental days; CON, control group; FMT, fecal microbial transplantation group.
